# Supplementary material for: Assessing the utility of large language models for phenotype-driven gene prioritization in the diagnosis of rare genetic disease
Source: Am J Hum Genet. 2024 Sep 9;111(10):2190–202. doi: 10.1016/j.ajhg.2024.08.010 (PMC11480789; doi:10.1016/j.ajhg.2024.08.010)
Supplement: Tables S1 and S8–S11 [file mmc2.xlsx]

## Sheet: Table S1
True Gene	k_i	o_i	M	K	e_i	Odds Ratio	Model
ANK1	24	20	786	9624	1.9601	10.2	GPT-3.5
BRCA1	24	18	786	9624	1.9601	9.18	GPT-3.5
PEPD	24	18	786	9624	1.9601	9.18	GPT-3.5
BTK	24	16	786	9624	1.9601	8.16	GPT-3.5
SOX9	48	32	786	9624	3.9202	8.16	GPT-3.5
SCN1A	48	31	786	9624	3.9202	7.91	GPT-3.5
TP53	336	215	786	9624	27.4414	7.83	GPT-3.5
NSD1	24	14	786	9624	1.9601	7.14	GPT-3.5
SPTA1	24	13	786	9624	1.9601	6.63	GPT-3.5
CDKL5	96	48	786	9624	7.8404	6.12	GPT-3.5
MECP2	24	12	786	9624	1.9601	6.12	GPT-3.5
TSHR	24	12	786	9624	1.9601	6.12	GPT-3.5
MMUT	24	11	786	9624	1.9601	5.61	GPT-3.5
SCNN1B	48	21	786	9624	3.9202	5.36	GPT-3.5
ACTG2	24	10	786	9624	1.9601	5.1	GPT-3.5
BRAF	96	36	786	9624	7.8404	4.59	GPT-3.5
DDX3X	24	9	786	9624	1.9601	4.59	GPT-3.5
LMNA	24	9	786	9624	1.9601	4.59	GPT-3.5
RYR1	24	9	786	9624	1.9601	4.59	GPT-3.5
WT1	24	9	786	9624	1.9601	4.59	GPT-3.5
SHH	24	8	786	9624	1.9601	4.08	GPT-3.5
MYO7A	24	7	786	9624	1.9601	3.57	GPT-3.5
PAX6	24	7	786	9624	1.9601	3.57	GPT-3.5
ABCD1	24	6	786	9624	1.9601	3.06	GPT-3.5
APTX	24	6	786	9624	1.9601	3.06	GPT-3.5
ASXL1	24	6	786	9624	1.9601	3.06	GPT-3.5
COL4A1	24	6	786	9624	1.9601	3.06	GPT-3.5
MEN1	24	6	786	9624	1.9601	3.06	GPT-3.5
PTEN	48	12	786	9624	3.9202	3.06	GPT-3.5
SDHA	24	6	786	9624	1.9601	3.06	GPT-3.5
TWIST1	24	6	786	9624	1.9601	3.06	GPT-3.5
ARID1B	96	23	786	9624	7.8404	2.93	GPT-3.5
GABRA1	24	5	786	9624	1.9601	2.55	GPT-3.5
SPG11	24	5	786	9624	1.9601	2.55	GPT-3.5
SYNGAP1	72	14	786	9624	5.8803	2.38	GPT-3.5
EHMT1	48	9	786	9624	3.9202	2.3	GPT-3.5
CCN6	24	4	786	9624	1.9601	2.04	GPT-3.5
MED13L	48	8	786	9624	3.9202	2.04	GPT-3.5
NPC1	24	4	786	9624	1.9601	2.04	GPT-3.5
SCN8A	48	7	786	9624	3.9202	1.79	GPT-3.5
ASXL3	72	9	786	9624	5.8803	1.53	GPT-3.5
COL10A1	24	3	786	9624	1.9601	1.53	GPT-3.5
F8	24	3	786	9624	1.9601	1.53	GPT-3.5
HNRNPH2	24	3	786	9624	1.9601	1.53	GPT-3.5
IL12RB1	24	3	786	9624	1.9601	1.53	GPT-3.5
GRM1	96	11	786	9624	7.8404	1.4	GPT-3.5
KAT6A	48	5	786	9624	3.9202	1.28	GPT-3.5
ADA2	24	2	786	9624	1.9601	1.02	GPT-3.5
SMARCA4	24	2	786	9624	1.9601	1.02	GPT-3.5
BICD2	96	7	786	9624	7.8404	0.89	GPT-3.5
MYH9	48	3	786	9624	3.9202	0.77	GPT-3.5
PRRT2	48	3	786	9624	3.9202	0.77	GPT-3.5
TWNK	48	3	786	9624	3.9202	0.77	GPT-3.5
ANKRD11	96	5	786	9624	7.8404	0.64	GPT-3.5
AIRE	48	2	786	9624	3.9202	0.51	GPT-3.5
CACNA1C	24	1	786	9624	1.9601	0.51	GPT-3.5
PTPN11	48	2	786	9624	3.9202	0.51	GPT-3.5
EGFR	48	1	786	9624	3.9202	0.26	GPT-3.5
ADSS1	24	0	786	9624	1.9601	0	GPT-3.5
AGL	24	0	786	9624	1.9601	0	GPT-3.5
AHDC1	72	0	786	9624	5.8803	0	GPT-3.5
AIFM1	48	0	786	9624	3.9202	0	GPT-3.5
ALG13	24	0	786	9624	1.9601	0	GPT-3.5
ALPK3	48	0	786	9624	3.9202	0	GPT-3.5
AQP4	48	0	786	9624	3.9202	0	GPT-3.5
ARID2	24	0	786	9624	1.9601	0	GPT-3.5
ARX	24	0	786	9624	1.9601	0	GPT-3.5
ATN1	24	0	786	9624	1.9601	0	GPT-3.5
ATP1A3	72	0	786	9624	5.8803	0	GPT-3.5
ATRX	24	0	786	9624	1.9601	0	GPT-3.5
AUTS2	24	0	786	9624	1.9601	0	GPT-3.5
B3GLCT	24	0	786	9624	1.9601	0	GPT-3.5
BTD	24	0	786	9624	1.9601	0	GPT-3.5
C3AR1	48	0	786	9624	3.9202	0	GPT-3.5
CAMK4	48	0	786	9624	3.9202	0	GPT-3.5
CAPN5	48	0	786	9624	3.9202	0	GPT-3.5
CDK10	384	0	786	9624	31.3616	0	GPT-3.5
CDK13	24	0	786	9624	1.9601	0	GPT-3.5
CHAMP1	24	0	786	9624	1.9601	0	GPT-3.5
CLUAP1	48	0	786	9624	3.9202	0	GPT-3.5
COL18A1	24	0	786	9624	1.9601	0	GPT-3.5
COL7A1	48	0	786	9624	3.9202	0	GPT-3.5
CTNNB1	24	0	786	9624	1.9601	0	GPT-3.5
CTSA	24	0	786	9624	1.9601	0	GPT-3.5
CYP17A1	24	0	786	9624	1.9601	0	GPT-3.5
DCAF17	24	0	786	9624	1.9601	0	GPT-3.5
DDR2	24	0	786	9624	1.9601	0	GPT-3.5
DDX11	24	0	786	9624	1.9601	0	GPT-3.5
DHX30	576	0	786	9624	47.0424	0	GPT-3.5
EBF3	24	0	786	9624	1.9601	0	GPT-3.5
EFL1	48	0	786	9624	3.9202	0	GPT-3.5
EIF2AK4	24	0	786	9624	1.9601	0	GPT-3.5
EP300	24	0	786	9624	1.9601	0	GPT-3.5
F13A1	24	0	786	9624	1.9601	0	GPT-3.5
FDXR	336	0	786	9624	27.4414	0	GPT-3.5
FGD1	48	0	786	9624	3.9202	0	GPT-3.5
FOXP2	48	0	786	9624	3.9202	0	GPT-3.5
G6PD	24	0	786	9624	1.9601	0	GPT-3.5
GNAS	24	0	786	9624	1.9601	0	GPT-3.5
GRIN2B	24	0	786	9624	1.9601	0	GPT-3.5
HBB	24	0	786	9624	1.9601	0	GPT-3.5
HGF	72	0	786	9624	5.8803	0	GPT-3.5
HNF4A	24	0	786	9624	1.9601	0	GPT-3.5
IFT172	24	0	786	9624	1.9601	0	GPT-3.5
IQSEC2	24	0	786	9624	1.9601	0	GPT-3.5
KAT6B	24	0	786	9624	1.9601	0	GPT-3.5
KCNK9	24	0	786	9624	1.9601	0	GPT-3.5
KCNN4	24	0	786	9624	1.9601	0	GPT-3.5
KMT2A	24	0	786	9624	1.9601	0	GPT-3.5
KMT2D	24	0	786	9624	1.9601	0	GPT-3.5
LIPT2	144	0	786	9624	11.7606	0	GPT-3.5
MAF	24	0	786	9624	1.9601	0	GPT-3.5
MAN2B1	24	0	786	9624	1.9601	0	GPT-3.5
MRPS34	264	0	786	9624	21.5611	0	GPT-3.5
MYH10	24	0	786	9624	1.9601	0	GPT-3.5
NAA15	24	0	786	9624	1.9601	0	GPT-3.5
NPHS2	24	0	786	9624	1.9601	0	GPT-3.5
NPR3	120	0	786	9624	9.8005	0	GPT-3.5
NR2F1	96	0	786	9624	7.8404	0	GPT-3.5
OPA3	48	0	786	9624	3.9202	0	GPT-3.5
PACS1	48	0	786	9624	3.9202	0	GPT-3.5
PEX1	24	0	786	9624	1.9601	0	GPT-3.5
PEX26	24	0	786	9624	1.9601	0	GPT-3.5
PHIP	72	0	786	9624	5.8803	0	GPT-3.5
PIGN	24	0	786	9624	1.9601	0	GPT-3.5
PLA2G4A	24	0	786	9624	1.9601	0	GPT-3.5
PMM2	48	0	786	9624	3.9202	0	GPT-3.5
PMPCA	72	0	786	9624	5.8803	0	GPT-3.5
POMT1	24	0	786	9624	1.9601	0	GPT-3.5
PPP3CA	48	0	786	9624	3.9202	0	GPT-3.5
PUF60	24	0	786	9624	1.9601	0	GPT-3.5
PURA	72	0	786	9624	5.8803	0	GPT-3.5
PYCR2	24	0	786	9624	1.9601	0	GPT-3.5
RAB11B	240	0	786	9624	19.601	0	GPT-3.5
RAC1	264	0	786	9624	21.5611	0	GPT-3.5
REST	72	0	786	9624	5.8803	0	GPT-3.5
RET	24	0	786	9624	1.9601	0	GPT-3.5
SAMHD1	48	0	786	9624	3.9202	0	GPT-3.5
SLC12A2	48	0	786	9624	3.9202	0	GPT-3.5
SLC19A3	72	0	786	9624	5.8803	0	GPT-3.5
SLC1A4	24	0	786	9624	1.9601	0	GPT-3.5
SMARCA2	24	0	786	9624	1.9601	0	GPT-3.5
SMC1A	48	0	786	9624	3.9202	0	GPT-3.5
SNAP25	24	0	786	9624	1.9601	0	GPT-3.5
SON	24	0	786	9624	1.9601	0	GPT-3.5
SPART	144	0	786	9624	11.7606	0	GPT-3.5
STRC	24	0	786	9624	1.9601	0	GPT-3.5
SUFU	48	0	786	9624	3.9202	0	GPT-3.5
TAF1	336	0	786	9624	27.4414	0	GPT-3.5
TBC1D23	72	0	786	9624	5.8803	0	GPT-3.5
TBCK	24	0	786	9624	1.9601	0	GPT-3.5
TBX3	24	0	786	9624	1.9601	0	GPT-3.5
TBXAS1	24	0	786	9624	1.9601	0	GPT-3.5
TCOF1	24	0	786	9624	1.9601	0	GPT-3.5
TMEM231	24	0	786	9624	1.9601	0	GPT-3.5
TMEM87B	48	0	786	9624	3.9202	0	GPT-3.5
TUBB3	24	0	786	9624	1.9601	0	GPT-3.5
UNC80	24	0	786	9624	1.9601	0	GPT-3.5
VARS1	72	0	786	9624	5.8803	0	GPT-3.5
WDR26	624	0	786	9624	50.9626	0	GPT-3.5
WDR45	24	0	786	9624	1.9601	0	GPT-3.5
WFS1	24	0	786	9624	1.9601	0	GPT-3.5
WWOX	24	0	786	9624	1.9601	0	GPT-3.5
YWHAG	288	0	786	9624	23.5212	0	GPT-3.5
ZMYND11	48	0	786	9624	3.9202	0	GPT-3.5
BRCA1	24	24	1448	9624	3.61097	6.65	GPT-4
CYP17A1	24	24	1448	9624	3.61097	6.65	GPT-4
F8	24	24	1448	9624	3.61097	6.65	GPT-4
IL12RB1	24	24	1448	9624	3.61097	6.65	GPT-4
PAX6	24	24	1448	9624	3.61097	6.65	GPT-4
PEPD	24	24	1448	9624	3.61097	6.65	GPT-4
SHH	24	24	1448	9624	3.61097	6.65	GPT-4
SPG11	24	24	1448	9624	3.61097	6.65	GPT-4
TP53	336	335	1448	9624	50.5536	6.63	GPT-4
ANK1	24	23	1448	9624	3.61097	6.37	GPT-4
TSHR	24	23	1448	9624	3.61097	6.37	GPT-4
SCN1A	48	45	1448	9624	7.22195	6.23	GPT-4
ACTG2	24	22	1448	9624	3.61097	6.09	GPT-4
COL10A1	24	22	1448	9624	3.61097	6.09	GPT-4
MMUT	24	22	1448	9624	3.61097	6.09	GPT-4
CDKL5	96	87	1448	9624	14.4439	6.02	GPT-4
BTK	24	21	1448	9624	3.61097	5.82	GPT-4
SPTA1	24	21	1448	9624	3.61097	5.82	GPT-4
AIRE	48	40	1448	9624	7.22195	5.54	GPT-4
MECP2	24	20	1448	9624	3.61097	5.54	GPT-4
BRAF	96	77	1448	9624	14.4439	5.33	GPT-4
LMNA	24	19	1448	9624	3.61097	5.26	GPT-4
MYO7A	24	19	1448	9624	3.61097	5.26	GPT-4
WFS1	24	19	1448	9624	3.61097	5.26	GPT-4
SOX9	48	35	1448	9624	7.22195	4.85	GPT-4
GABRA1	24	17	1448	9624	3.61097	4.71	GPT-4
RYR1	24	17	1448	9624	3.61097	4.71	GPT-4
SCN8A	48	28	1448	9624	7.22195	3.88	GPT-4
SCNN1B	48	27	1448	9624	7.22195	3.74	GPT-4
APTX	24	12	1448	9624	3.61097	3.32	GPT-4
ASXL1	24	12	1448	9624	3.61097	3.32	GPT-4
PTEN	48	24	1448	9624	7.22195	3.32	GPT-4
RET	24	11	1448	9624	3.61097	3.05	GPT-4
TWIST1	24	11	1448	9624	3.61097	3.05	GPT-4
ABCD1	24	10	1448	9624	3.61097	2.77	GPT-4
GRIN2B	24	10	1448	9624	3.61097	2.77	GPT-4
SYNGAP1	72	26	1448	9624	10.8329	2.4	GPT-4
TWNK	48	16	1448	9624	7.22195	2.22	GPT-4
MED13L	48	12	1448	9624	7.22195	1.66	GPT-4
SDHA	24	6	1448	9624	3.61097	1.66	GPT-4
ARID1B	96	21	1448	9624	14.4439	1.45	GPT-4
KMT2A	24	5	1448	9624	3.61097	1.38	GPT-4
WT1	24	5	1448	9624	3.61097	1.38	GPT-4
SLC19A3	72	14	1448	9624	10.8329	1.29	GPT-4
OPA3	48	9	1448	9624	7.22195	1.25	GPT-4
PTPN11	48	9	1448	9624	7.22195	1.25	GPT-4
ARX	24	4	1448	9624	3.61097	1.11	GPT-4
DDX3X	24	4	1448	9624	3.61097	1.11	GPT-4
IQSEC2	24	4	1448	9624	3.61097	1.11	GPT-4
TCOF1	24	4	1448	9624	3.61097	1.11	GPT-4
ANKRD11	96	12	1448	9624	14.4439	0.83	GPT-4
CCN6	24	3	1448	9624	3.61097	0.83	GPT-4
KCNN4	24	3	1448	9624	3.61097	0.83	GPT-4
MEN1	24	3	1448	9624	3.61097	0.83	GPT-4
PRRT2	48	6	1448	9624	7.22195	0.83	GPT-4
EFL1	48	5	1448	9624	7.22195	0.69	GPT-4
ASXL3	72	6	1448	9624	10.8329	0.55	GPT-4
COL18A1	24	2	1448	9624	3.61097	0.55	GPT-4
CTSA	24	2	1448	9624	3.61097	0.55	GPT-4
IFT172	24	2	1448	9624	3.61097	0.55	GPT-4
NPC1	24	2	1448	9624	3.61097	0.55	GPT-4
SAMHD1	48	4	1448	9624	7.22195	0.55	GPT-4
SPART	144	11	1448	9624	21.6658	0.51	GPT-4
EHMT1	48	3	1448	9624	7.22195	0.42	GPT-4
PACS1	48	3	1448	9624	7.22195	0.42	GPT-4
LIPT2	144	7	1448	9624	21.6658	0.32	GPT-4
ATN1	24	1	1448	9624	3.61097	0.28	GPT-4
ATRX	24	1	1448	9624	3.61097	0.28	GPT-4
PEX1	24	1	1448	9624	3.61097	0.28	GPT-4
SMC1A	48	2	1448	9624	7.22195	0.28	GPT-4
SUFU	48	2	1448	9624	7.22195	0.28	GPT-4
TMEM231	24	1	1448	9624	3.61097	0.28	GPT-4
ATP1A3	72	2	1448	9624	10.8329	0.18	GPT-4
AIFM1	48	1	1448	9624	7.22195	0.14	GPT-4
ALPK3	48	1	1448	9624	7.22195	0.14	GPT-4
CLUAP1	48	1	1448	9624	7.22195	0.14	GPT-4
PURA	72	1	1448	9624	10.8329	0.09	GPT-4
ADA2	24	0	1448	9624	3.61097	0	GPT-4
ADSS1	24	0	1448	9624	3.61097	0	GPT-4
AGL	24	0	1448	9624	3.61097	0	GPT-4
AHDC1	72	0	1448	9624	10.8329	0	GPT-4
ALG13	24	0	1448	9624	3.61097	0	GPT-4
AQP4	48	0	1448	9624	7.22195	0	GPT-4
ARID2	24	0	1448	9624	3.61097	0	GPT-4
AUTS2	24	0	1448	9624	3.61097	0	GPT-4
B3GLCT	24	0	1448	9624	3.61097	0	GPT-4
BICD2	96	0	1448	9624	14.4439	0	GPT-4
BTD	24	0	1448	9624	3.61097	0	GPT-4
C3AR1	48	0	1448	9624	7.22195	0	GPT-4
CACNA1C	24	0	1448	9624	3.61097	0	GPT-4
CAMK4	48	0	1448	9624	7.22195	0	GPT-4
CAPN5	48	0	1448	9624	7.22195	0	GPT-4
CDK10	384	0	1448	9624	57.7756	0	GPT-4
CDK13	24	0	1448	9624	3.61097	0	GPT-4
CHAMP1	24	0	1448	9624	3.61097	0	GPT-4
COL4A1	24	0	1448	9624	3.61097	0	GPT-4
COL7A1	48	0	1448	9624	7.22195	0	GPT-4
CTNNB1	24	0	1448	9624	3.61097	0	GPT-4
DCAF17	24	0	1448	9624	3.61097	0	GPT-4
DDR2	24	0	1448	9624	3.61097	0	GPT-4
DDX11	24	0	1448	9624	3.61097	0	GPT-4
DHX30	576	0	1448	9624	86.6633	0	GPT-4
EBF3	24	0	1448	9624	3.61097	0	GPT-4
EGFR	48	0	1448	9624	7.22195	0	GPT-4
EIF2AK4	24	0	1448	9624	3.61097	0	GPT-4
EP300	24	0	1448	9624	3.61097	0	GPT-4
F13A1	24	0	1448	9624	3.61097	0	GPT-4
FDXR	336	0	1448	9624	50.5536	0	GPT-4
FGD1	48	0	1448	9624	7.22195	0	GPT-4
FOXP2	48	0	1448	9624	7.22195	0	GPT-4
G6PD	24	0	1448	9624	3.61097	0	GPT-4
GNAS	24	0	1448	9624	3.61097	0	GPT-4
GRM1	96	0	1448	9624	14.4439	0	GPT-4
HBB	24	0	1448	9624	3.61097	0	GPT-4
HGF	72	0	1448	9624	10.8329	0	GPT-4
HNF4A	24	0	1448	9624	3.61097	0	GPT-4
HNRNPH2	24	0	1448	9624	3.61097	0	GPT-4
KAT6A	48	0	1448	9624	7.22195	0	GPT-4
KAT6B	24	0	1448	9624	3.61097	0	GPT-4
KCNK9	24	0	1448	9624	3.61097	0	GPT-4
KMT2D	24	0	1448	9624	3.61097	0	GPT-4
MAF	24	0	1448	9624	3.61097	0	GPT-4
MAN2B1	24	0	1448	9624	3.61097	0	GPT-4
MRPS34	264	0	1448	9624	39.7207	0	GPT-4
MYH10	24	0	1448	9624	3.61097	0	GPT-4
MYH9	48	0	1448	9624	7.22195	0	GPT-4
NAA15	24	0	1448	9624	3.61097	0	GPT-4
NPHS2	24	0	1448	9624	3.61097	0	GPT-4
NPR3	120	0	1448	9624	18.0549	0	GPT-4
NR2F1	96	0	1448	9624	14.4439	0	GPT-4
NSD1	24	0	1448	9624	3.61097	0	GPT-4
PEX26	24	0	1448	9624	3.61097	0	GPT-4
PHIP	72	0	1448	9624	10.8329	0	GPT-4
PIGN	24	0	1448	9624	3.61097	0	GPT-4
PLA2G4A	24	0	1448	9624	3.61097	0	GPT-4
PMM2	48	0	1448	9624	7.22195	0	GPT-4
PMPCA	72	0	1448	9624	10.8329	0	GPT-4
POMT1	24	0	1448	9624	3.61097	0	GPT-4
PPP3CA	48	0	1448	9624	7.22195	0	GPT-4
PUF60	24	0	1448	9624	3.61097	0	GPT-4
PYCR2	24	0	1448	9624	3.61097	0	GPT-4
RAB11B	240	0	1448	9624	36.1097	0	GPT-4
RAC1	264	0	1448	9624	39.7207	0	GPT-4
REST	72	0	1448	9624	10.8329	0	GPT-4
SLC12A2	48	0	1448	9624	7.22195	0	GPT-4
SLC1A4	24	0	1448	9624	3.61097	0	GPT-4
SMARCA2	24	0	1448	9624	3.61097	0	GPT-4
SMARCA4	24	0	1448	9624	3.61097	0	GPT-4
SNAP25	24	0	1448	9624	3.61097	0	GPT-4
SON	24	0	1448	9624	3.61097	0	GPT-4
STRC	24	0	1448	9624	3.61097	0	GPT-4
TAF1	336	0	1448	9624	50.5536	0	GPT-4
TBC1D23	72	0	1448	9624	10.8329	0	GPT-4
TBCK	24	0	1448	9624	3.61097	0	GPT-4
TBX3	24	0	1448	9624	3.61097	0	GPT-4
TBXAS1	24	0	1448	9624	3.61097	0	GPT-4
TMEM87B	48	0	1448	9624	7.22195	0	GPT-4
TUBB3	24	0	1448	9624	3.61097	0	GPT-4
UNC80	24	0	1448	9624	3.61097	0	GPT-4
VARS1	72	0	1448	9624	10.8329	0	GPT-4
WDR26	624	0	1448	9624	93.8853	0	GPT-4
WDR45	24	0	1448	9624	3.61097	0	GPT-4
WWOX	24	0	1448	9624	3.61097	0	GPT-4
YWHAG	288	0	1448	9624	43.3317	0	GPT-4
ZMYND11	48	0	1448	9624	7.22195	0	GPT-4
BRCA1	6	6	87	2406	0.216958	27.66	Llama2-7b
SHH	6	4	87	2406	0.216958	18.44	Llama2-7b
TP53	84	46	87	2406	3.03741	15.14	Llama2-7b
ASXL1	6	3	87	2406	0.216958	13.83	Llama2-7b
EP300	6	3	87	2406	0.216958	13.83	Llama2-7b
LMNA	6	3	87	2406	0.216958	13.83	Llama2-7b
NPC1	6	3	87	2406	0.216958	13.83	Llama2-7b
SDHA	6	3	87	2406	0.216958	13.83	Llama2-7b
SCN1A	12	3	87	2406	0.433915	6.91	Llama2-7b
CACNA1C	6	1	87	2406	0.216958	4.61	Llama2-7b
PTEN	12	2	87	2406	0.433915	4.61	Llama2-7b
SYNGAP1	18	2	87	2406	0.650873	3.07	Llama2-7b
RAC1	66	6	87	2406	2.38653	2.51	Llama2-7b
BRAF	24	2	87	2406	0.86783	2.3	Llama2-7b
ABCD1	6	0	87	2406	0.216958	0	Llama2-7b
ACTG2	6	0	87	2406	0.216958	0	Llama2-7b
ADA2	6	0	87	2406	0.216958	0	Llama2-7b
ADSS1	6	0	87	2406	0.216958	0	Llama2-7b
AGL	6	0	87	2406	0.216958	0	Llama2-7b
AHDC1	18	0	87	2406	0.650873	0	Llama2-7b
AIFM1	12	0	87	2406	0.433915	0	Llama2-7b
AIRE	12	0	87	2406	0.433915	0	Llama2-7b
ALG13	6	0	87	2406	0.216958	0	Llama2-7b
ALPK3	12	0	87	2406	0.433915	0	Llama2-7b
ANK1	6	0	87	2406	0.216958	0	Llama2-7b
ANKRD11	24	0	87	2406	0.86783	0	Llama2-7b
APTX	6	0	87	2406	0.216958	0	Llama2-7b
AQP4	12	0	87	2406	0.433915	0	Llama2-7b
ARID1B	24	0	87	2406	0.86783	0	Llama2-7b
ARID2	6	0	87	2406	0.216958	0	Llama2-7b
ARX	6	0	87	2406	0.216958	0	Llama2-7b
ASXL3	18	0	87	2406	0.650873	0	Llama2-7b
ATN1	6	0	87	2406	0.216958	0	Llama2-7b
ATP1A3	18	0	87	2406	0.650873	0	Llama2-7b
ATRX	6	0	87	2406	0.216958	0	Llama2-7b
AUTS2	6	0	87	2406	0.216958	0	Llama2-7b
B3GLCT	6	0	87	2406	0.216958	0	Llama2-7b
BICD2	24	0	87	2406	0.86783	0	Llama2-7b
BTD	6	0	87	2406	0.216958	0	Llama2-7b
BTK	6	0	87	2406	0.216958	0	Llama2-7b
C3AR1	12	0	87	2406	0.433915	0	Llama2-7b
CAMK4	12	0	87	2406	0.433915	0	Llama2-7b
CAPN5	12	0	87	2406	0.433915	0	Llama2-7b
CCN6	6	0	87	2406	0.216958	0	Llama2-7b
CDK10	96	0	87	2406	3.47132	0	Llama2-7b
CDK13	6	0	87	2406	0.216958	0	Llama2-7b
CDKL5	24	0	87	2406	0.86783	0	Llama2-7b
CHAMP1	6	0	87	2406	0.216958	0	Llama2-7b
CLUAP1	12	0	87	2406	0.433915	0	Llama2-7b
COL10A1	6	0	87	2406	0.216958	0	Llama2-7b
COL18A1	6	0	87	2406	0.216958	0	Llama2-7b
COL4A1	6	0	87	2406	0.216958	0	Llama2-7b
COL7A1	12	0	87	2406	0.433915	0	Llama2-7b
CTNNB1	6	0	87	2406	0.216958	0	Llama2-7b
CTSA	6	0	87	2406	0.216958	0	Llama2-7b
CYP17A1	6	0	87	2406	0.216958	0	Llama2-7b
DCAF17	6	0	87	2406	0.216958	0	Llama2-7b
DDR2	6	0	87	2406	0.216958	0	Llama2-7b
DDX11	6	0	87	2406	0.216958	0	Llama2-7b
DDX3X	6	0	87	2406	0.216958	0	Llama2-7b
DHX30	144	0	87	2406	5.20698	0	Llama2-7b
EBF3	6	0	87	2406	0.216958	0	Llama2-7b
EFL1	12	0	87	2406	0.433915	0	Llama2-7b
EGFR	12	0	87	2406	0.433915	0	Llama2-7b
EHMT1	12	0	87	2406	0.433915	0	Llama2-7b
EIF2AK4	6	0	87	2406	0.216958	0	Llama2-7b
F13A1	6	0	87	2406	0.216958	0	Llama2-7b
F8	6	0	87	2406	0.216958	0	Llama2-7b
FDXR	84	0	87	2406	3.03741	0	Llama2-7b
FGD1	12	0	87	2406	0.433915	0	Llama2-7b
FOXP2	12	0	87	2406	0.433915	0	Llama2-7b
G6PD	6	0	87	2406	0.216958	0	Llama2-7b
GABRA1	6	0	87	2406	0.216958	0	Llama2-7b
GNAS	6	0	87	2406	0.216958	0	Llama2-7b
GRIN2B	6	0	87	2406	0.216958	0	Llama2-7b
GRM1	24	0	87	2406	0.86783	0	Llama2-7b
HBB	6	0	87	2406	0.216958	0	Llama2-7b
HGF	18	0	87	2406	0.650873	0	Llama2-7b
HNF4A	6	0	87	2406	0.216958	0	Llama2-7b
HNRNPH2	6	0	87	2406	0.216958	0	Llama2-7b
IFT172	6	0	87	2406	0.216958	0	Llama2-7b
IL12RB1	6	0	87	2406	0.216958	0	Llama2-7b
IQSEC2	6	0	87	2406	0.216958	0	Llama2-7b
KAT6A	12	0	87	2406	0.433915	0	Llama2-7b
KAT6B	6	0	87	2406	0.216958	0	Llama2-7b
KCNK9	6	0	87	2406	0.216958	0	Llama2-7b
KCNN4	6	0	87	2406	0.216958	0	Llama2-7b
KMT2A	6	0	87	2406	0.216958	0	Llama2-7b
KMT2D	6	0	87	2406	0.216958	0	Llama2-7b
LIPT2	36	0	87	2406	1.30175	0	Llama2-7b
MAF	6	0	87	2406	0.216958	0	Llama2-7b
MAN2B1	6	0	87	2406	0.216958	0	Llama2-7b
MECP2	6	0	87	2406	0.216958	0	Llama2-7b
MED13L	12	0	87	2406	0.433915	0	Llama2-7b
MEN1	6	0	87	2406	0.216958	0	Llama2-7b
MMUT	6	0	87	2406	0.216958	0	Llama2-7b
MRPS34	66	0	87	2406	2.38653	0	Llama2-7b
MYH10	6	0	87	2406	0.216958	0	Llama2-7b
MYH9	12	0	87	2406	0.433915	0	Llama2-7b
MYO7A	6	0	87	2406	0.216958	0	Llama2-7b
NAA15	6	0	87	2406	0.216958	0	Llama2-7b
NPHS2	6	0	87	2406	0.216958	0	Llama2-7b
NPR3	30	0	87	2406	1.08479	0	Llama2-7b
NR2F1	24	0	87	2406	0.86783	0	Llama2-7b
NSD1	6	0	87	2406	0.216958	0	Llama2-7b
OPA3	12	0	87	2406	0.433915	0	Llama2-7b
PACS1	12	0	87	2406	0.433915	0	Llama2-7b
PAX6	6	0	87	2406	0.216958	0	Llama2-7b
PEPD	6	0	87	2406	0.216958	0	Llama2-7b
PEX1	6	0	87	2406	0.216958	0	Llama2-7b
PEX26	6	0	87	2406	0.216958	0	Llama2-7b
PHIP	18	0	87	2406	0.650873	0	Llama2-7b
PIGN	6	0	87	2406	0.216958	0	Llama2-7b
PLA2G4A	6	0	87	2406	0.216958	0	Llama2-7b
PMM2	12	0	87	2406	0.433915	0	Llama2-7b
PMPCA	18	0	87	2406	0.650873	0	Llama2-7b
POMT1	6	0	87	2406	0.216958	0	Llama2-7b
PPP3CA	12	0	87	2406	0.433915	0	Llama2-7b
PRRT2	12	0	87	2406	0.433915	0	Llama2-7b
PTPN11	12	0	87	2406	0.433915	0	Llama2-7b
PUF60	6	0	87	2406	0.216958	0	Llama2-7b
PURA	18	0	87	2406	0.650873	0	Llama2-7b
PYCR2	6	0	87	2406	0.216958	0	Llama2-7b
RAB11B	60	0	87	2406	2.16958	0	Llama2-7b
REST	18	0	87	2406	0.650873	0	Llama2-7b
RET	6	0	87	2406	0.216958	0	Llama2-7b
RYR1	6	0	87	2406	0.216958	0	Llama2-7b
SAMHD1	12	0	87	2406	0.433915	0	Llama2-7b
SCN8A	12	0	87	2406	0.433915	0	Llama2-7b
SCNN1B	12	0	87	2406	0.433915	0	Llama2-7b
SLC12A2	12	0	87	2406	0.433915	0	Llama2-7b
SLC19A3	18	0	87	2406	0.650873	0	Llama2-7b
SLC1A4	6	0	87	2406	0.216958	0	Llama2-7b
SMARCA2	6	0	87	2406	0.216958	0	Llama2-7b
SMARCA4	6	0	87	2406	0.216958	0	Llama2-7b
SMC1A	12	0	87	2406	0.433915	0	Llama2-7b
SNAP25	6	0	87	2406	0.216958	0	Llama2-7b
SON	6	0	87	2406	0.216958	0	Llama2-7b
SOX9	12	0	87	2406	0.433915	0	Llama2-7b
SPART	36	0	87	2406	1.30175	0	Llama2-7b
SPG11	6	0	87	2406	0.216958	0	Llama2-7b
SPTA1	6	0	87	2406	0.216958	0	Llama2-7b
STRC	6	0	87	2406	0.216958	0	Llama2-7b
SUFU	12	0	87	2406	0.433915	0	Llama2-7b
TAF1	84	0	87	2406	3.03741	0	Llama2-7b
TBC1D23	18	0	87	2406	0.650873	0	Llama2-7b
TBCK	6	0	87	2406	0.216958	0	Llama2-7b
TBX3	6	0	87	2406	0.216958	0	Llama2-7b
TBXAS1	6	0	87	2406	0.216958	0	Llama2-7b
TCOF1	6	0	87	2406	0.216958	0	Llama2-7b
TMEM231	6	0	87	2406	0.216958	0	Llama2-7b
TMEM87B	12	0	87	2406	0.433915	0	Llama2-7b
TSHR	6	0	87	2406	0.216958	0	Llama2-7b
TUBB3	6	0	87	2406	0.216958	0	Llama2-7b
TWIST1	6	0	87	2406	0.216958	0	Llama2-7b
TWNK	12	0	87	2406	0.433915	0	Llama2-7b
UNC80	6	0	87	2406	0.216958	0	Llama2-7b
VARS1	18	0	87	2406	0.650873	0	Llama2-7b
WDR26	156	0	87	2406	5.6409	0	Llama2-7b
WDR45	6	0	87	2406	0.216958	0	Llama2-7b
WFS1	6	0	87	2406	0.216958	0	Llama2-7b
WT1	6	0	87	2406	0.216958	0	Llama2-7b
WWOX	6	0	87	2406	0.216958	0	Llama2-7b
YWHAG	72	0	87	2406	2.60349	0	Llama2-7b
ZMYND11	12	0	87	2406	0.433915	0	Llama2-7b
LMNA	6	6	135	2406	0.336658	17.82	Llama2-13b
PTEN	12	10	135	2406	0.673317	14.85	Llama2-13b
TP53	84	62	135	2406	4.71322	13.15	Llama2-13b
BRCA1	6	3	135	2406	0.336658	8.91	Llama2-13b
WT1	6	3	135	2406	0.336658	8.91	Llama2-13b
BRAF	24	8	135	2406	1.34663	5.94	Llama2-13b
CTNNB1	6	2	135	2406	0.336658	5.94	Llama2-13b
PTPN11	12	4	135	2406	0.673317	5.94	Llama2-13b
SPG11	6	2	135	2406	0.336658	5.94	Llama2-13b
TSHR	6	2	135	2406	0.336658	5.94	Llama2-13b
CDKL5	24	7	135	2406	1.34663	5.2	Llama2-13b
AIRE	12	3	135	2406	0.673317	4.46	Llama2-13b
EGFR	12	3	135	2406	0.673317	4.46	Llama2-13b
SCN1A	12	3	135	2406	0.673317	4.46	Llama2-13b
SOX9	12	3	135	2406	0.673317	4.46	Llama2-13b
IL12RB1	6	1	135	2406	0.336658	2.97	Llama2-13b
MYO7A	6	1	135	2406	0.336658	2.97	Llama2-13b
RYR1	6	1	135	2406	0.336658	2.97	Llama2-13b
SMARCA4	6	1	135	2406	0.336658	2.97	Llama2-13b
SYNGAP1	18	3	135	2406	1.00998	2.97	Llama2-13b
WDR45	6	1	135	2406	0.336658	2.97	Llama2-13b
GRM1	24	2	135	2406	1.34663	1.49	Llama2-13b
NR2F1	24	2	135	2406	1.34663	1.49	Llama2-13b
PMM2	12	1	135	2406	0.673317	1.49	Llama2-13b
SCN8A	12	1	135	2406	0.673317	1.49	Llama2-13b
ABCD1	6	0	135	2406	0.336658	0	Llama2-13b
ACTG2	6	0	135	2406	0.336658	0	Llama2-13b
ADA2	6	0	135	2406	0.336658	0	Llama2-13b
ADSS1	6	0	135	2406	0.336658	0	Llama2-13b
AGL	6	0	135	2406	0.336658	0	Llama2-13b
AHDC1	18	0	135	2406	1.00998	0	Llama2-13b
AIFM1	12	0	135	2406	0.673317	0	Llama2-13b
ALG13	6	0	135	2406	0.336658	0	Llama2-13b
ALPK3	12	0	135	2406	0.673317	0	Llama2-13b
ANK1	6	0	135	2406	0.336658	0	Llama2-13b
ANKRD11	24	0	135	2406	1.34663	0	Llama2-13b
APTX	6	0	135	2406	0.336658	0	Llama2-13b
AQP4	12	0	135	2406	0.673317	0	Llama2-13b
ARID1B	24	0	135	2406	1.34663	0	Llama2-13b
ARID2	6	0	135	2406	0.336658	0	Llama2-13b
ARX	6	0	135	2406	0.336658	0	Llama2-13b
ASXL1	6	0	135	2406	0.336658	0	Llama2-13b
ASXL3	18	0	135	2406	1.00998	0	Llama2-13b
ATN1	6	0	135	2406	0.336658	0	Llama2-13b
ATP1A3	18	0	135	2406	1.00998	0	Llama2-13b
ATRX	6	0	135	2406	0.336658	0	Llama2-13b
AUTS2	6	0	135	2406	0.336658	0	Llama2-13b
B3GLCT	6	0	135	2406	0.336658	0	Llama2-13b
BICD2	24	0	135	2406	1.34663	0	Llama2-13b
BTD	6	0	135	2406	0.336658	0	Llama2-13b
BTK	6	0	135	2406	0.336658	0	Llama2-13b
C3AR1	12	0	135	2406	0.673317	0	Llama2-13b
CACNA1C	6	0	135	2406	0.336658	0	Llama2-13b
CAMK4	12	0	135	2406	0.673317	0	Llama2-13b
CAPN5	12	0	135	2406	0.673317	0	Llama2-13b
CCN6	6	0	135	2406	0.336658	0	Llama2-13b
CDK10	96	0	135	2406	5.38653	0	Llama2-13b
CDK13	6	0	135	2406	0.336658	0	Llama2-13b
CHAMP1	6	0	135	2406	0.336658	0	Llama2-13b
CLUAP1	12	0	135	2406	0.673317	0	Llama2-13b
COL10A1	6	0	135	2406	0.336658	0	Llama2-13b
COL18A1	6	0	135	2406	0.336658	0	Llama2-13b
COL4A1	6	0	135	2406	0.336658	0	Llama2-13b
COL7A1	12	0	135	2406	0.673317	0	Llama2-13b
CTSA	6	0	135	2406	0.336658	0	Llama2-13b
CYP17A1	6	0	135	2406	0.336658	0	Llama2-13b
DCAF17	6	0	135	2406	0.336658	0	Llama2-13b
DDR2	6	0	135	2406	0.336658	0	Llama2-13b
DDX11	6	0	135	2406	0.336658	0	Llama2-13b
DDX3X	6	0	135	2406	0.336658	0	Llama2-13b
DHX30	144	0	135	2406	8.0798	0	Llama2-13b
EBF3	6	0	135	2406	0.336658	0	Llama2-13b
EFL1	12	0	135	2406	0.673317	0	Llama2-13b
EHMT1	12	0	135	2406	0.673317	0	Llama2-13b
EIF2AK4	6	0	135	2406	0.336658	0	Llama2-13b
EP300	6	0	135	2406	0.336658	0	Llama2-13b
F13A1	6	0	135	2406	0.336658	0	Llama2-13b
F8	6	0	135	2406	0.336658	0	Llama2-13b
FDXR	84	0	135	2406	4.71322	0	Llama2-13b
FGD1	12	0	135	2406	0.673317	0	Llama2-13b
FOXP2	12	0	135	2406	0.673317	0	Llama2-13b
G6PD	6	0	135	2406	0.336658	0	Llama2-13b
GABRA1	6	0	135	2406	0.336658	0	Llama2-13b
GNAS	6	0	135	2406	0.336658	0	Llama2-13b
GRIN2B	6	0	135	2406	0.336658	0	Llama2-13b
HBB	6	0	135	2406	0.336658	0	Llama2-13b
HGF	18	0	135	2406	1.00998	0	Llama2-13b
HNF4A	6	0	135	2406	0.336658	0	Llama2-13b
HNRNPH2	6	0	135	2406	0.336658	0	Llama2-13b
IFT172	6	0	135	2406	0.336658	0	Llama2-13b
IQSEC2	6	0	135	2406	0.336658	0	Llama2-13b
KAT6A	12	0	135	2406	0.673317	0	Llama2-13b
KAT6B	6	0	135	2406	0.336658	0	Llama2-13b
KCNK9	6	0	135	2406	0.336658	0	Llama2-13b
KCNN4	6	0	135	2406	0.336658	0	Llama2-13b
KMT2A	6	0	135	2406	0.336658	0	Llama2-13b
KMT2D	6	0	135	2406	0.336658	0	Llama2-13b
LIPT2	36	0	135	2406	2.01995	0	Llama2-13b
MAF	6	0	135	2406	0.336658	0	Llama2-13b
MAN2B1	6	0	135	2406	0.336658	0	Llama2-13b
MECP2	6	0	135	2406	0.336658	0	Llama2-13b
MED13L	12	0	135	2406	0.673317	0	Llama2-13b
MEN1	6	0	135	2406	0.336658	0	Llama2-13b
MMUT	6	0	135	2406	0.336658	0	Llama2-13b
MRPS34	66	0	135	2406	3.70324	0	Llama2-13b
MYH10	6	0	135	2406	0.336658	0	Llama2-13b
MYH9	12	0	135	2406	0.673317	0	Llama2-13b
NAA15	6	0	135	2406	0.336658	0	Llama2-13b
NPC1	6	0	135	2406	0.336658	0	Llama2-13b
NPHS2	6	0	135	2406	0.336658	0	Llama2-13b
NPR3	30	0	135	2406	1.68329	0	Llama2-13b
NSD1	6	0	135	2406	0.336658	0	Llama2-13b
OPA3	12	0	135	2406	0.673317	0	Llama2-13b
PACS1	12	0	135	2406	0.673317	0	Llama2-13b
PAX6	6	0	135	2406	0.336658	0	Llama2-13b
PEPD	6	0	135	2406	0.336658	0	Llama2-13b
PEX1	6	0	135	2406	0.336658	0	Llama2-13b
PEX26	6	0	135	2406	0.336658	0	Llama2-13b
PHIP	18	0	135	2406	1.00998	0	Llama2-13b
PIGN	6	0	135	2406	0.336658	0	Llama2-13b
PLA2G4A	6	0	135	2406	0.336658	0	Llama2-13b
PMPCA	18	0	135	2406	1.00998	0	Llama2-13b
POMT1	6	0	135	2406	0.336658	0	Llama2-13b
PPP3CA	12	0	135	2406	0.673317	0	Llama2-13b
PRRT2	12	0	135	2406	0.673317	0	Llama2-13b
PUF60	6	0	135	2406	0.336658	0	Llama2-13b
PURA	18	0	135	2406	1.00998	0	Llama2-13b
PYCR2	6	0	135	2406	0.336658	0	Llama2-13b
RAB11B	60	0	135	2406	3.36658	0	Llama2-13b
RAC1	66	0	135	2406	3.70324	0	Llama2-13b
REST	18	0	135	2406	1.00998	0	Llama2-13b
RET	6	0	135	2406	0.336658	0	Llama2-13b
SAMHD1	12	0	135	2406	0.673317	0	Llama2-13b
SCNN1B	12	0	135	2406	0.673317	0	Llama2-13b
SDHA	6	0	135	2406	0.336658	0	Llama2-13b
SHH	6	0	135	2406	0.336658	0	Llama2-13b
SLC12A2	12	0	135	2406	0.673317	0	Llama2-13b
SLC19A3	18	0	135	2406	1.00998	0	Llama2-13b
SLC1A4	6	0	135	2406	0.336658	0	Llama2-13b
SMARCA2	6	0	135	2406	0.336658	0	Llama2-13b
SMC1A	12	0	135	2406	0.673317	0	Llama2-13b
SNAP25	6	0	135	2406	0.336658	0	Llama2-13b
SON	6	0	135	2406	0.336658	0	Llama2-13b
SPART	36	0	135	2406	2.01995	0	Llama2-13b
SPTA1	6	0	135	2406	0.336658	0	Llama2-13b
STRC	6	0	135	2406	0.336658	0	Llama2-13b
SUFU	12	0	135	2406	0.673317	0	Llama2-13b
TAF1	84	0	135	2406	4.71322	0	Llama2-13b
TBC1D23	18	0	135	2406	1.00998	0	Llama2-13b
TBCK	6	0	135	2406	0.336658	0	Llama2-13b
TBX3	6	0	135	2406	0.336658	0	Llama2-13b
TBXAS1	6	0	135	2406	0.336658	0	Llama2-13b
TCOF1	6	0	135	2406	0.336658	0	Llama2-13b
TMEM231	6	0	135	2406	0.336658	0	Llama2-13b
TMEM87B	12	0	135	2406	0.673317	0	Llama2-13b
TUBB3	6	0	135	2406	0.336658	0	Llama2-13b
TWIST1	6	0	135	2406	0.336658	0	Llama2-13b
TWNK	12	0	135	2406	0.673317	0	Llama2-13b
UNC80	6	0	135	2406	0.336658	0	Llama2-13b
VARS1	18	0	135	2406	1.00998	0	Llama2-13b
WDR26	156	0	135	2406	8.75312	0	Llama2-13b
WFS1	6	0	135	2406	0.336658	0	Llama2-13b
WWOX	6	0	135	2406	0.336658	0	Llama2-13b
YWHAG	72	0	135	2406	4.0399	0	Llama2-13b
ZMYND11	12	0	135	2406	0.673317	0	Llama2-13b
TP53	84	68	154	2406	5.37656	12.65	Llama2-70b
PTEN	12	9	154	2406	0.76808	11.72	Llama2-70b
ASXL1	6	4	154	2406	0.38404	10.42	Llama2-70b
BRCA1	6	4	154	2406	0.38404	10.42	Llama2-70b
BTK	6	3	154	2406	0.38404	7.81	Llama2-70b
CDKL5	24	12	154	2406	1.53616	7.81	Llama2-70b
MEN1	6	3	154	2406	0.38404	7.81	Llama2-70b
MYO7A	6	3	154	2406	0.38404	7.81	Llama2-70b
SCN1A	12	6	154	2406	0.76808	7.81	Llama2-70b
SYNGAP1	18	7	154	2406	1.15212	6.08	Llama2-70b
RET	6	2	154	2406	0.38404	5.21	Llama2-70b
RYR1	6	2	154	2406	0.38404	5.21	Llama2-70b
TSHR	6	2	154	2406	0.38404	5.21	Llama2-70b
BRAF	24	6	154	2406	1.53616	3.91	Llama2-70b
PRRT2	12	3	154	2406	0.76808	3.91	Llama2-70b
ACTG2	6	1	154	2406	0.38404	2.6	Llama2-70b
CACNA1C	6	1	154	2406	0.38404	2.6	Llama2-70b
CCN6	6	1	154	2406	0.38404	2.6	Llama2-70b
FOXP2	12	2	154	2406	0.76808	2.6	Llama2-70b
HNF4A	6	1	154	2406	0.38404	2.6	Llama2-70b
KAT6A	12	2	154	2406	0.76808	2.6	Llama2-70b
LMNA	6	1	154	2406	0.38404	2.6	Llama2-70b
PAX6	6	1	154	2406	0.38404	2.6	Llama2-70b
PTPN11	12	2	154	2406	0.76808	2.6	Llama2-70b
SDHA	6	1	154	2406	0.38404	2.6	Llama2-70b
SHH	6	1	154	2406	0.38404	2.6	Llama2-70b
SOX9	12	2	154	2406	0.76808	2.6	Llama2-70b
TCOF1	6	1	154	2406	0.38404	2.6	Llama2-70b
EGFR	12	1	154	2406	0.76808	1.3	Llama2-70b
NR2F1	24	2	154	2406	1.53616	1.3	Llama2-70b
ABCD1	6	0	154	2406	0.38404	0	Llama2-70b
ADA2	6	0	154	2406	0.38404	0	Llama2-70b
ADSS1	6	0	154	2406	0.38404	0	Llama2-70b
AGL	6	0	154	2406	0.38404	0	Llama2-70b
AHDC1	18	0	154	2406	1.15212	0	Llama2-70b
AIFM1	12	0	154	2406	0.76808	0	Llama2-70b
AIRE	12	0	154	2406	0.76808	0	Llama2-70b
ALG13	6	0	154	2406	0.38404	0	Llama2-70b
ALPK3	12	0	154	2406	0.76808	0	Llama2-70b
ANK1	6	0	154	2406	0.38404	0	Llama2-70b
ANKRD11	24	0	154	2406	1.53616	0	Llama2-70b
APTX	6	0	154	2406	0.38404	0	Llama2-70b
AQP4	12	0	154	2406	0.76808	0	Llama2-70b
ARID1B	24	0	154	2406	1.53616	0	Llama2-70b
ARID2	6	0	154	2406	0.38404	0	Llama2-70b
ARX	6	0	154	2406	0.38404	0	Llama2-70b
ASXL3	18	0	154	2406	1.15212	0	Llama2-70b
ATN1	6	0	154	2406	0.38404	0	Llama2-70b
ATP1A3	18	0	154	2406	1.15212	0	Llama2-70b
ATRX	6	0	154	2406	0.38404	0	Llama2-70b
AUTS2	6	0	154	2406	0.38404	0	Llama2-70b
B3GLCT	6	0	154	2406	0.38404	0	Llama2-70b
BICD2	24	0	154	2406	1.53616	0	Llama2-70b
BTD	6	0	154	2406	0.38404	0	Llama2-70b
C3AR1	12	0	154	2406	0.76808	0	Llama2-70b
CAMK4	12	0	154	2406	0.76808	0	Llama2-70b
CAPN5	12	0	154	2406	0.76808	0	Llama2-70b
CDK10	96	0	154	2406	6.14464	0	Llama2-70b
CDK13	6	0	154	2406	0.38404	0	Llama2-70b
CHAMP1	6	0	154	2406	0.38404	0	Llama2-70b
CLUAP1	12	0	154	2406	0.76808	0	Llama2-70b
COL10A1	6	0	154	2406	0.38404	0	Llama2-70b
COL18A1	6	0	154	2406	0.38404	0	Llama2-70b
COL4A1	6	0	154	2406	0.38404	0	Llama2-70b
COL7A1	12	0	154	2406	0.76808	0	Llama2-70b
CTNNB1	6	0	154	2406	0.38404	0	Llama2-70b
CTSA	6	0	154	2406	0.38404	0	Llama2-70b
CYP17A1	6	0	154	2406	0.38404	0	Llama2-70b
DCAF17	6	0	154	2406	0.38404	0	Llama2-70b
DDR2	6	0	154	2406	0.38404	0	Llama2-70b
DDX11	6	0	154	2406	0.38404	0	Llama2-70b
DDX3X	6	0	154	2406	0.38404	0	Llama2-70b
DHX30	144	0	154	2406	9.21696	0	Llama2-70b
EBF3	6	0	154	2406	0.38404	0	Llama2-70b
EFL1	12	0	154	2406	0.76808	0	Llama2-70b
EHMT1	12	0	154	2406	0.76808	0	Llama2-70b
EIF2AK4	6	0	154	2406	0.38404	0	Llama2-70b
EP300	6	0	154	2406	0.38404	0	Llama2-70b
F13A1	6	0	154	2406	0.38404	0	Llama2-70b
F8	6	0	154	2406	0.38404	0	Llama2-70b
FDXR	84	0	154	2406	5.37656	0	Llama2-70b
FGD1	12	0	154	2406	0.76808	0	Llama2-70b
G6PD	6	0	154	2406	0.38404	0	Llama2-70b
GABRA1	6	0	154	2406	0.38404	0	Llama2-70b
GNAS	6	0	154	2406	0.38404	0	Llama2-70b
GRIN2B	6	0	154	2406	0.38404	0	Llama2-70b
GRM1	24	0	154	2406	1.53616	0	Llama2-70b
HBB	6	0	154	2406	0.38404	0	Llama2-70b
HGF	18	0	154	2406	1.15212	0	Llama2-70b
HNRNPH2	6	0	154	2406	0.38404	0	Llama2-70b
IFT172	6	0	154	2406	0.38404	0	Llama2-70b
IL12RB1	6	0	154	2406	0.38404	0	Llama2-70b
IQSEC2	6	0	154	2406	0.38404	0	Llama2-70b
KAT6B	6	0	154	2406	0.38404	0	Llama2-70b
KCNK9	6	0	154	2406	0.38404	0	Llama2-70b
KCNN4	6	0	154	2406	0.38404	0	Llama2-70b
KMT2A	6	0	154	2406	0.38404	0	Llama2-70b
KMT2D	6	0	154	2406	0.38404	0	Llama2-70b
LIPT2	36	0	154	2406	2.30424	0	Llama2-70b
MAF	6	0	154	2406	0.38404	0	Llama2-70b
MAN2B1	6	0	154	2406	0.38404	0	Llama2-70b
MECP2	6	0	154	2406	0.38404	0	Llama2-70b
MED13L	12	0	154	2406	0.76808	0	Llama2-70b
MMUT	6	0	154	2406	0.38404	0	Llama2-70b
MRPS34	66	0	154	2406	4.22444	0	Llama2-70b
MYH10	6	0	154	2406	0.38404	0	Llama2-70b
MYH9	12	0	154	2406	0.76808	0	Llama2-70b
NAA15	6	0	154	2406	0.38404	0	Llama2-70b
NPC1	6	0	154	2406	0.38404	0	Llama2-70b
NPHS2	6	0	154	2406	0.38404	0	Llama2-70b
NPR3	30	0	154	2406	1.9202	0	Llama2-70b
NSD1	6	0	154	2406	0.38404	0	Llama2-70b
OPA3	12	0	154	2406	0.76808	0	Llama2-70b
PACS1	12	0	154	2406	0.76808	0	Llama2-70b
PEPD	6	0	154	2406	0.38404	0	Llama2-70b
PEX1	6	0	154	2406	0.38404	0	Llama2-70b
PEX26	6	0	154	2406	0.38404	0	Llama2-70b
PHIP	18	0	154	2406	1.15212	0	Llama2-70b
PIGN	6	0	154	2406	0.38404	0	Llama2-70b
PLA2G4A	6	0	154	2406	0.38404	0	Llama2-70b
PMM2	12	0	154	2406	0.76808	0	Llama2-70b
PMPCA	18	0	154	2406	1.15212	0	Llama2-70b
POMT1	6	0	154	2406	0.38404	0	Llama2-70b
PPP3CA	12	0	154	2406	0.76808	0	Llama2-70b
PUF60	6	0	154	2406	0.38404	0	Llama2-70b
PURA	18	0	154	2406	1.15212	0	Llama2-70b
PYCR2	6	0	154	2406	0.38404	0	Llama2-70b
RAB11B	60	0	154	2406	3.8404	0	Llama2-70b
RAC1	66	0	154	2406	4.22444	0	Llama2-70b
REST	18	0	154	2406	1.15212	0	Llama2-70b
SAMHD1	12	0	154	2406	0.76808	0	Llama2-70b
SCN8A	12	0	154	2406	0.76808	0	Llama2-70b
SCNN1B	12	0	154	2406	0.76808	0	Llama2-70b
SLC12A2	12	0	154	2406	0.76808	0	Llama2-70b
SLC19A3	18	0	154	2406	1.15212	0	Llama2-70b
SLC1A4	6	0	154	2406	0.38404	0	Llama2-70b
SMARCA2	6	0	154	2406	0.38404	0	Llama2-70b
SMARCA4	6	0	154	2406	0.38404	0	Llama2-70b
SMC1A	12	0	154	2406	0.76808	0	Llama2-70b
SNAP25	6	0	154	2406	0.38404	0	Llama2-70b
SON	6	0	154	2406	0.38404	0	Llama2-70b
SPART	36	0	154	2406	2.30424	0	Llama2-70b
SPG11	6	0	154	2406	0.38404	0	Llama2-70b
SPTA1	6	0	154	2406	0.38404	0	Llama2-70b
STRC	6	0	154	2406	0.38404	0	Llama2-70b
SUFU	12	0	154	2406	0.76808	0	Llama2-70b
TAF1	84	0	154	2406	5.37656	0	Llama2-70b
TBC1D23	18	0	154	2406	1.15212	0	Llama2-70b
TBCK	6	0	154	2406	0.38404	0	Llama2-70b
TBX3	6	0	154	2406	0.38404	0	Llama2-70b
TBXAS1	6	0	154	2406	0.38404	0	Llama2-70b
TMEM231	6	0	154	2406	0.38404	0	Llama2-70b
TMEM87B	12	0	154	2406	0.76808	0	Llama2-70b
TUBB3	6	0	154	2406	0.38404	0	Llama2-70b
TWIST1	6	0	154	2406	0.38404	0	Llama2-70b
TWNK	12	0	154	2406	0.76808	0	Llama2-70b
UNC80	6	0	154	2406	0.38404	0	Llama2-70b
VARS1	18	0	154	2406	1.15212	0	Llama2-70b
WDR26	156	0	154	2406	9.98504	0	Llama2-70b
WDR45	6	0	154	2406	0.38404	0	Llama2-70b
WFS1	6	0	154	2406	0.38404	0	Llama2-70b
WT1	6	0	154	2406	0.38404	0	Llama2-70b
WWOX	6	0	154	2406	0.38404	0	Llama2-70b
YWHAG	72	0	154	2406	4.60848	0	Llama2-70b
ZMYND11	12	0	154	2406	0.76808	0	Llama2-70b

## Sheet: Table S8
Metrics	Model	Input type	Prompts	Top	Average	SD
Accuracy	GPT-4	HPO	Original	Top 10	0.1462	0.35
Accuracy	GPT-4	HPO	Original	Top 50	0.2043	0.4
Accuracy	GPT-4	HPO	Original + Role	Top 10	0.158	0.36
Accuracy	GPT-4	HPO	Original + Role	Top 50	0.2388	0.43
Accuracy	GPT-4	HPO	Original + Instruction	Top 10	0.1534	0.36
Accuracy	GPT-4	HPO	Original + Instruction	Top 50	0.1826	0.39
Accuracy	GPT-4	HPO	Original + Role + Instruction	Top 10	0.1449	0.35
Accuracy	GPT-4	HPO	Original + Role + Instruction	Top 50	0.2067	0.41
Accuracy	GPT-4	Free-text	Original	Top 10	0.121	0.33
Accuracy	GPT-4	Free-text	Original	Top 50	0.1261	0.33
Accuracy	GPT-4	Free-text	Original + Role	Top 10	0.1168	0.32
Accuracy	GPT-4	Free-text	Original + Role	Top 50	0.1267	0.33
Accuracy	GPT-4	Free-text	Original + Instruction	Top 10	0.1156	0.32
Accuracy	GPT-4	Free-text	Original + Instruction	Top 50	0.1215	0.33
Accuracy	GPT-4	Free-text	Original + Role + Instruction	Top 10	0.1267	0.33
Accuracy	GPT-4	Free-text	Original + Role + Instruction	Top 50	0.1257	0.33
Accuracy	GPT-3.5	HPO	Original	Top 10	0.0667	0.25
Accuracy	GPT-3.5	HPO	Original	Top 50	0.1792	0.39
Accuracy	GPT-3.5	HPO	Original + Role	Top 10	0.0647	0.25
Accuracy	GPT-3.5	HPO	Original + Role	Top 50	0.1664	0.37
Accuracy	GPT-3.5	HPO	Original + Instruction	Top 10	0.1115	0.31
Accuracy	GPT-3.5	HPO	Original + Instruction	Top 50	0.1702	0.38
Accuracy	GPT-3.5	HPO	Original + Role + Instruction	Top 10	0.1081	0.31
Accuracy	GPT-3.5	HPO	Original + Role + Instruction	Top 50	0.1951	0.4
Accuracy	GPT-3.5	Free-text	Original	Top 10	0.0769	0.27
Accuracy	GPT-3.5	Free-text	Original	Top 50	0.1316	0.34
Accuracy	GPT-3.5	Free-text	Original + Role	Top 10	0.0861	0.28
Accuracy	GPT-3.5	Free-text	Original + Role	Top 50	0.1461	0.35
Accuracy	GPT-3.5	Free-text	Original + Instruction	Top 10	0.0917	0.29
Accuracy	GPT-3.5	Free-text	Original + Instruction	Top 50	0.1403	0.35
Accuracy	GPT-3.5	Free-text	Original + Role + Instruction	Top 10	0.0887	0.28
Accuracy	GPT-3.5	Free-text	Original + Role + Instruction	Top 50	0.1223	0.33
Overall accuracy	GPT-4	HPO	Original	Top 10	0.1437	0.35
Overall accuracy	GPT-4	HPO	Original	Top 50	0.1727	0.38
Overall accuracy	GPT-4	HPO	Original + Role	Top 10	0.1534	0.36
Overall accuracy	GPT-4	HPO	Original + Role	Top 50	0.186	0.39
Overall accuracy	GPT-4	HPO	Original + Instruction	Top 10	0.1534	0.36
Overall accuracy	GPT-4	HPO	Original + Instruction	Top 50	0.1751	0.38
Overall accuracy	GPT-4	HPO	Original + Role + Instruction	Top 10	0.1449	0.35
Overall accuracy	GPT-4	HPO	Original + Role + Instruction	Top 50	0.1932	0.39
Overall accuracy	GPT-4	Free-text	Original	Top 10	0.12	0.32
Overall accuracy	GPT-4	Free-text	Original	Top 50	0.1147	0.32
Overall accuracy	GPT-4	Free-text	Original + Role	Top 10	0.1147	0.32
Overall accuracy	GPT-4	Free-text	Original + Role	Top 50	0.1147	0.32
Overall accuracy	GPT-4	Free-text	Original + Instruction	Top 10	0.1147	0.32
Overall accuracy	GPT-4	Free-text	Original + Instruction	Top 50	0.1173	0.32
Overall accuracy	GPT-4	Free-text	Original + Role + Instruction	Top 10	0.1253	0.33
Overall accuracy	GPT-4	Free-text	Original + Role + Instruction	Top 50	0.12	0.32
Overall accuracy	GPT-3.5	HPO	Original	Top 10	0.0145	0.12
Overall accuracy	GPT-3.5	HPO	Original	Top 50	0.0229	0.15
Overall accuracy	GPT-3.5	HPO	Original + Role	Top 10	0.0399	0.2
Overall accuracy	GPT-3.5	HPO	Original + Role	Top 50	0.1196	0.32
Overall accuracy	GPT-3.5	HPO	Original + Instruction	Top 10	0.0857	0.28
Overall accuracy	GPT-3.5	HPO	Original + Instruction	Top 50	0.1171	0.32
Overall accuracy	GPT-3.5	HPO	Original + Role + Instruction	Top 10	0.1075	0.31
Overall accuracy	GPT-3.5	HPO	Original + Role + Instruction	Top 50	0.1739	0.38
Overall accuracy	GPT-3.5	Free-text	Original	Top 10	0.04	0.2
Overall accuracy	GPT-3.5	Free-text	Original	Top 50	0.0267	0.16
Overall accuracy	GPT-3.5	Free-text	Original + Role	Top 10	0.056	0.23
Overall accuracy	GPT-3.5	Free-text	Original + Role	Top 50	0.0853	0.28
Overall accuracy	GPT-3.5	Free-text	Original + Instruction	Top 10	0.0853	0.28
Overall accuracy	GPT-3.5	Free-text	Original + Instruction	Top 50	0.104	0.31
Overall accuracy	GPT-3.5	Free-text	Original + Role + Instruction	Top 10	0.088	0.28
Overall accuracy	GPT-3.5	Free-text	Original + Role + Instruction	Top 50	0.1067	0.31
Completion rate	GPT-4	HPO	Original	Top 10	0.9831	0.13
Completion rate	GPT-4	HPO	Original	Top 50	0.8454	0.36
Completion rate	GPT-4	HPO	Original + Role	Top 10	0.971	0.17
Completion rate	GPT-4	HPO	Original + Role	Top 50	0.779	0.42
Completion rate	GPT-4	HPO	Original + Instruction	Top 10	1	0
Completion rate	GPT-4	HPO	Original + Instruction	Top 50	0.9589	0.2
Completion rate	GPT-4	HPO	Original + Role + Instruction	Top 10	1	0
Completion rate	GPT-4	HPO	Original + Role + Instruction	Top 50	0.9348	0.25
Completion rate	GPT-4	Free-text	Original	Top 10	0.992	0.09
Completion rate	GPT-4	Free-text	Original	Top 50	0.9093	0.29
Completion rate	GPT-4	Free-text	Original + Role	Top 10	0.9813	0.14
Completion rate	GPT-4	Free-text	Original + Role	Top 50	0.8987	0.3
Completion rate	GPT-4	Free-text	Original + Instruction	Top 10	0.992	0.09
Completion rate	GPT-4	Free-text	Original + Instruction	Top 50	0.9653	0.18
Completion rate	GPT-4	Free-text	Original + Role + Instruction	Top 10	0.9893	0.1
Completion rate	GPT-4	Free-text	Original + Role + Instruction	Top 50	0.9547	0.21
Completion rate	GPT-3.5	HPO	Original	Top 10	0.2174	0.41
Completion rate	GPT-3.5	HPO	Original	Top 50	0.128	0.33
Completion rate	GPT-3.5	HPO	Original + Role	Top 10	0.6159	0.49
Completion rate	GPT-3.5	HPO	Original + Role	Top 50	0.7186	0.45
Completion rate	GPT-3.5	HPO	Original + Instruction	Top 10	0.7693	0.42
Completion rate	GPT-3.5	HPO	Original + Instruction	Top 50	0.6884	0.46
Completion rate	GPT-3.5	HPO	Original + Role + Instruction	Top 10	0.994	0.08
Completion rate	GPT-3.5	HPO	Original + Role + Instruction	Top 50	0.8913	0.31
Completion rate	GPT-3.5	Free-text	Original	Top 10	0.52	0.5
Completion rate	GPT-3.5	Free-text	Original	Top 50	0.2027	0.4
Completion rate	GPT-3.5	Free-text	Original + Role	Top 10	0.6507	0.48
Completion rate	GPT-3.5	Free-text	Original + Role	Top 50	0.584	0.49
Completion rate	GPT-3.5	Free-text	Original + Instruction	Top 10	0.9307	0.25
Completion rate	GPT-3.5	Free-text	Original + Instruction	Top 50	0.7413	0.44
Completion rate	GPT-3.5	Free-text	Original + Role + Instruction	Top 10	0.992	0.09
Completion rate	GPT-3.5	Free-text	Original + Role + Instruction	Top 50	0.872	0.33
Compliance rate	GPT-4	HPO	Original	Top 10	1	0
Compliance rate	GPT-4	HPO	Original	Top 50	0.5688	0.5
Compliance rate	GPT-4	HPO	Original + Role	Top 10	1	0
Compliance rate	GPT-4	HPO	Original + Role	Top 50	0.6232	0.48
Compliance rate	GPT-4	HPO	Original + Instruction	Top 10	1	0
Compliance rate	GPT-4	HPO	Original + Instruction	Top 50	0.6135	0.49
Compliance rate	GPT-4	HPO	Original + Role + Instruction	Top 10	1	0
Compliance rate	GPT-4	HPO	Original + Role + Instruction	Top 50	0.5954	0.49
Compliance rate	GPT-4	Free-text	Original	Top 10	1	0
Compliance rate	GPT-4	Free-text	Original	Top 50	0.5173	0.5
Compliance rate	GPT-4	Free-text	Original + Role	Top 10	1	0
Compliance rate	GPT-4	Free-text	Original + Role	Top 50	0.5947	0.49
Compliance rate	GPT-4	Free-text	Original + Instruction	Top 10	1	0
Compliance rate	GPT-4	Free-text	Original + Instruction	Top 50	0.5547	0.5
Compliance rate	GPT-4	Free-text	Original + Role + Instruction	Top 10	0.9973	0.05
Compliance rate	GPT-4	Free-text	Original + Role + Instruction	Top 50	0.5493	0.5
Compliance rate	GPT-3.5	HPO	Original	Top 10	0.7814	0.41
Compliance rate	GPT-3.5	HPO	Original	Top 50	0.6449	0.48
Compliance rate	GPT-3.5	HPO	Original + Role	Top 10	0.3913	0.49
Compliance rate	GPT-3.5	HPO	Original + Role	Top 50	0.2029	0.4
Compliance rate	GPT-3.5	HPO	Original + Instruction	Top 10	0.2234	0.42
Compliance rate	GPT-3.5	HPO	Original + Instruction	Top 50	0.1655	0.37
Compliance rate	GPT-3.5	HPO	Original + Role + Instruction	Top 10	0.0024	0.05
Compliance rate	GPT-3.5	HPO	Original + Role + Instruction	Top 50	0	0
Compliance rate	GPT-3.5	Free-text	Original	Top 10	0.4827	0.5
Compliance rate	GPT-3.5	Free-text	Original	Top 50	0.408	0.49
Compliance rate	GPT-3.5	Free-text	Original + Role	Top 10	0.352	0.48
Compliance rate	GPT-3.5	Free-text	Original + Role	Top 50	0.2987	0.46
Compliance rate	GPT-3.5	Free-text	Original + Instruction	Top 10	0.0693	0.25
Compliance rate	GPT-3.5	Free-text	Original + Instruction	Top 50	0.064	0.25
Compliance rate	GPT-3.5	Free-text	Original + Role + Instruction	Top 10	0.008	0.09
Compliance rate	GPT-3.5	Free-text	Original + Role + Instruction	Top 50	0.0027	0.05
Accuracy	Llama2-7b-chat	HPO	Original + Role + Instruction	Top 10	0.0541	0.23
Accuracy	Llama2-7b-chat	HPO	Original + Role + Instruction	Top 50	0.0539	0.23
Accuracy	Llama2-7b-chat	Free-text	Original + Role + Instruction	Top 10	0.052	0.22
Accuracy	Llama2-7b-chat	Free-text	Original + Role + Instruction	Top 50	0.0317	0.18
Accuracy	Llama2-13b-chat	HPO	Original + Role + Instruction	Top 10	0.0741	0.26
Accuracy	Llama2-13b-chat	HPO	Original + Role + Instruction	Top 50	0.1088	0.31
Accuracy	Llama2-13b-chat	Free-text	Original + Role + Instruction	Top 10	0.0661	0.25
Accuracy	Llama2-13b-chat	Free-text	Original + Role + Instruction	Top 50	0.0419	0.2
Accuracy	Llama2-70b-chat	HPO	Original + Role + Instruction	Top 10	0.0821	0.27
Accuracy	Llama2-70b-chat	HPO	Original + Role + Instruction	Top 50	0.0909	0.29
Accuracy	Llama2-70b-chat	Free-text	Original + Role + Instruction	Top 10	0.0549	0.23
Accuracy	Llama2-70b-chat	Free-text	Original + Role + Instruction	Top 50	0.0552	0.23
Overall accuracy	Llama2-7b-chat	HPO	Original + Role + Instruction	Top 10	0.0471	0.21
Overall accuracy	Llama2-7b-chat	HPO	Original + Role + Instruction	Top 50	0.0302	0.17
Overall accuracy	Llama2-7b-chat	Free-text	Original + Role + Instruction	Top 10	0.0453	0.21
Overall accuracy	Llama2-7b-chat	Free-text	Original + Role + Instruction	Top 50	0.016	0.13
Overall accuracy	Llama2-13b-chat	HPO	Original + Role + Instruction	Top 10	0.0664	0.25
Overall accuracy	Llama2-13b-chat	HPO	Original + Role + Instruction	Top 50	0.0568	0.23
Overall accuracy	Llama2-13b-chat	Free-text	Original + Role + Instruction	Top 10	0.064	0.24
Overall accuracy	Llama2-13b-chat	Free-text	Original + Role + Instruction	Top 50	0.024	0.15
Overall accuracy	Llama2-70b-chat	HPO	Original + Role + Instruction	Top 10	0.0713	0.26
Overall accuracy	Llama2-70b-chat	HPO	Original + Role + Instruction	Top 50	0.0761	0.27
Overall accuracy	Llama2-70b-chat	Free-text	Original + Role + Instruction	Top 10	0.04	0.2
Overall accuracy	Llama2-70b-chat	Free-text	Original + Role + Instruction	Top 50	0.0453	0.21
Completion rate	Llama2-7b-chat	HPO	Original + Role + Instruction	Top 10	0.8708	0.34
Completion rate	Llama2-7b-chat	HPO	Original + Role + Instruction	Top 50	0.5604	0.5
Completion rate	Llama2-7b-chat	Free-text	Original + Role + Instruction	Top 10	0.872	0.33
Completion rate	Llama2-7b-chat	Free-text	Original + Role + Instruction	Top 50	0.504	0.5
Completion rate	Llama2-13b-chat	HPO	Original + Role + Instruction	Top 10	0.8961	0.31
Completion rate	Llama2-13b-chat	HPO	Original + Role + Instruction	Top 50	0.5217	0.5
Completion rate	Llama2-13b-chat	Free-text	Original + Role + Instruction	Top 10	0.968	0.18
Completion rate	Llama2-13b-chat	Free-text	Original + Role + Instruction	Top 50	0.5733	0.5
Completion rate	Llama2-70b-chat	HPO	Original + Role + Instruction	Top 10	0.8664	0.34
Completion rate	Llama2-70b-chat	HPO	Original + Role + Instruction	Top 50	0.837	0.37
Completion rate	Llama2-70b-chat	Free-text	Original + Role + Instruction	Top 10	0.728	0.45
Completion rate	Llama2-70b-chat	Free-text	Original + Role + Instruction	Top 50	0.8213	0.38
Compliance rate	Llama2-7b-chat	HPO	Original + Role + Instruction	Top 10	0.0012	0.03
Compliance rate	Llama2-7b-chat	HPO	Original + Role + Instruction	Top 50	0.0085	0.09
Compliance rate	Llama2-7b-chat	Free-text	Original + Role + Instruction	Top 10	0	0
Compliance rate	Llama2-7b-chat	Free-text	Original + Role + Instruction	Top 50	0.008	0.09
Compliance rate	Llama2-13b-chat	HPO	Original + Role + Instruction	Top 10	0.0036	0.06
Compliance rate	Llama2-13b-chat	HPO	Original + Role + Instruction	Top 50	0.0169	0.13
Compliance rate	Llama2-13b-chat	Free-text	Original + Role + Instruction	Top 10	0	0
Compliance rate	Llama2-13b-chat	Free-text	Original + Role + Instruction	Top 50	0.0187	0.14
Compliance rate	Llama2-70b-chat	HPO	Original + Role + Instruction	Top 10	0.0012	0.03
Compliance rate	Llama2-70b-chat	HPO	Original + Role + Instruction	Top 50	0.0024	0.05
Compliance rate	Llama2-70b-chat	Free-text	Original + Role + Instruction	Top 10	0.0027	0.05
Compliance rate	Llama2-70b-chat	Free-text	Original + Role + Instruction	Top 50	0.0053	0.07

## Sheet: Table S9
Model	Experiment	Top	Prompts	Input type	col_count	sum_count	nonzero_count	difference_ratio	nonzero_difference_ratio
GPT-4	fewshot	10	Few-Shot Prompt	HPO	21	150	21	0.14	1
GPT-3.5	fewshot	10	Few-Shot Prompt	HPO	16	153	18	0.10457516339869281	0.8888888888888888
Llama2-70b-chat	llama2	10	Original + Role + Instruction	Free-text	5	125	7	0.04	0.7142857142857143
Llama2-7b-chat	llama2	50	Original + Role + Instruction	Free-text	2	125	3	0.016	0.6666666666666666
Llama2-70b-chat	llama2	50	Original + Role + Instruction	HPO	18	276	29	0.0652174	0.6206896551724138
GPT-3.5	gpt	10	Original	HPO	3	276	5	0.010869565217391304	0.6
Llama2-70b-chat	llama2	10	Original + Role + Instruction	HPO	13	276	26	0.0471014	0.5
Llama2-13b-chat	llama2	50	Original + Role + Instruction	HPO	11	276	22	0.0398551	0.5
GPT-4	gpt	50	Original	HPO	28	276	62	0.10144927536231885	0.45161290322580644
GPT-4	gpt	50	Original + Role + Instruction	HPO	31	276	69	0.11231884057971014	0.4492753623188406
GPT-4	gpt	50	Original + Instruction	HPO	25	276	61	0.0905797	0.4098360655737705
Llama2-13b-chat	llama2	10	Original + Role + Instruction	HPO	9	276	22	0.0326087	0.4090909090909091
GPT-4	gpt	50	Original + Role	HPO	25	276	63	0.0905797	0.3968253968253968
GPT-3.5	gpt	50	Original	HPO	3	276	8	0.010869565217391304	0.375
Llama2-7b-chat	llama2	50	Original + Role + Instruction	HPO	4	276	11	0.014492753623188406	0.36363636363636365
GPT-3.5	gpt	50	Original + Role	HPO	14	276	40	0.050724637681159424	0.35
text-embedding-3-large-genes	rag	10	Original + Role + Instruction	HPO	10	276	30	0.036231884057971016	0.3333333333333333
GPT-4	gpt	50	Original	Free-text	6	125	18	0.048	0.3333333333333333
GPT-3.5	gpt	50	Original + Role + Instruction	HPO	14	276	54	0.050724637681159424	0.25925925925925924
GPT-3.5	gpt	50	Original	Free-text	1	125	4	0.008	0.25
GPT-3.5	gpt	10	Original + Role	HPO	3	276	12	0.010869565217391304	0.25
GPT-4	gpt	50	Original + Instruction	Free-text	4	125	17	0.032	0.23529411764705882
Llama2-7b-chat	llama2	10	Original + Role + Instruction	HPO	3	276	14	0.010869565217391304	0.21428571428571427
GPT-3.5	newgpt	10	Original + Role + Instruction	Free-text	11	221	54	0.049773755656108594	0.2037037037037037
GPT-4	gpt	10	Original	HPO	9	276	45	0.0326087	0.2
GPT-3.5	gpt	50	Original + Instruction	HPO	7	276	36	0.025362318840579712	0.19444444444444445
GPT-3.5	gpt	10	Original + Instruction	HPO	5	276	26	0.018115942028985508	0.19230769230769232
GPT-4	gpt	50	Original + Role	Free-text	3	125	16	0.024	0.1875
GPT-4	gpt	50	Original + Role + Instruction	Free-text	3	125	17	0.024	0.17647058823529413
Llama2-70b-chat	llama2	50	Original + Role + Instruction	Free-text	1	125	6	0.008	0.16666666666666666
Llama2-7b-chat	llama2	10	Original + Role + Instruction	Free-text	1	125	6	0.008	0.16666666666666666
GPT-3.5	gpt	50	Original + Instruction	Free-text	2	125	14	0.016	0.14285714285714285
text-embedding-3-small-genes	rag	10	Original + Role + Instruction	HPO	3	276	22	0.010869565217391304	0.13636363636363635
GPT-4	gpt	10	Original + Role	HPO	6	276	45	0.021739130434782608	0.13333333333333333
GPT-4	gpt	10	Original + Role	Free_text	2	125	15	0.016	0.13333333333333333
GPT-4	gpt	10	Original + Instruction	HPO	6	276	46	0.021739130434782608	0.13043478260869565
GPT-4	gpt	10	Original + Role + Instruction	HPO	4	276	42	0.014492753623188406	0.0952381
GPT-3.5	gpt	50	Original + Role + Instruction	Free_text	1	125	11	0.008	0.0909091
GPT-3.5	gpt	10	Original + Instruction	Free_text	1	125	11	0.008	0.0909091
GPT-3.5	gpt	50	Original + Role + Instruction	Free_text	1	125	14	0.008	0.0714286
GPT-4	gpt	10	Original + Instruction	Free_text	1	125	15	0.008	0.0666667
GPT-4	gpt	10	Original + Role + Instruction	Free_text	1	125	16	0.008	0.0625
GPT-4	newgpt	10	Original + Role + Instruction	Free_text	3	221	63	0.013574660633484163	0.047619047619047616
GPT-3.5	gpt	10	Original + Role + Instruction	HPO	1	276	30	0.00362319	0.0333333

## Sheet: Table S10
Model	Experiment	Top	Prompts	Input type	col_count	sum_count	nonzero_count	difference_ratio	nonzero_difference_ratio
GPT-4	fewshot	10	Few-Shot Prompt	HPO	144	150	145	0.96	0.993103
GPT-3.5	fewshot	10	Few-Shot Prompt	HPO	130	153	133	0.8496732026143791	0.9774436090225563
GPT-3.5	gpt	50	Original	HPO	19	276	45	0.0688406	0.4222222222222222
Llama2-70b-chat	llama2	50	Original + Role + Instruction	Free-text	46	125	119	0.368	0.3865546218487395
Llama2-70b-chat	llama2	10	Original + Role + Instruction	Free-text	32	125	103	0.256	0.3106796116504854
Llama2-13b-chat	llama2	10	Original + Role + Instruction	HPO	83	276	275	0.3007246376811594	0.3018181818181818
Llama2-70b-chat	llama2	50	Original + Role + Instruction	HPO	76	276	260	0.2753623188405797	0.2923076923076923
GPT-3.5	gpt	50	Original	Free-text	8	125	29	0.064	0.27586206896551724
Llama2-70b-chat	llama2	10	Original + Role + Instruction	HPO	69	276	264	0.25	0.26136363636363635
GPT-3.5	gpt	10	Original	HPO	15	276	67	0.0543478	0.22388059701492538
Llama2-7b-chat	llama2	10	Original + Role + Instruction	HPO	51	276	259	0.18478260869565216	0.1969111969111969
Llama2-13b-chat	llama2	50	Original + Role + Instruction	HPO	29	276	155	0.10507246376811594	0.1870967741935484
GPT-4	gpt	50	Original + Role	HPO	42	276	236	0.15217391304347827	0.17796610169491525
GPT-4	gpt	50	Original	HPO	43	276	254	0.15579710144927536	0.16929133858267717
GPT-3.5	gpt	50	Original + Role	HPO	36	276	215	0.13043478260869565	0.16744186046511628
GPT-4	gpt	50	Original	Free-text	18	125	122	0.144	0.14754098360655737
GPT-4	gpt	50	Original + Role	Free-text	16	125	120	0.128	0.13333333333333333
GPT-3.5	newgpt	10	Original + Role + Instruction	Free-text	24	221	185	0.1085972850678733	0.12972972972972974
GPT-3.5	gpt	50	Original + Role	Free-text	10	125	78	0.08	0.1282051282051282
GPT-3.5	gpt	50	Original + Instruction	HPO	26	276	203	0.0942029	0.12807881773399016
Llama2-7b-chat	llama2	50	Original + Role + Instruction	HPO	20	276	165	0.0724638	0.12121212121212122
Llama2-7b-chat	llama2	50	Original + Role + Instruction	Free-text	8	125	67	0.064	0.11940298507462686
Llama2-7b-chat	llama2	10	Original + Role + Instruction	Free-text	13	125	114	0.104	0.11403508771929824
GPT-3.5	gpt	50	Original + Instruction	Free-text	11	125	99	0.088	0.1111111111111111
GPT-3.5	gpt	10	Original + Role	Free-text	9	125	87	0.072	0.10344827586206896
GPT-3.5	gpt	10	Original + Role	HPO	17	276	179	0.0615942	0.0949721
GPT-3.5	gpt	50	Original + Role + Instruction	HPO	24	276	256	0.0869565	0.09375
GPT-4	gpt	50	Original + Role + Instruction	HPO	25	276	268	0.0905797	0.0932836
GPT-3.5	gpt	10	Original	Free-text	6	125	68	0.048	0.0882353
Llama2-13b-chat	llama2	50	Original + Role + Instruction	Free-text	6	125	74	0.048	0.0810811
GPT-4	gpt	50	Original + Role + Instruction	Free-text	10	125	124	0.08	0.0806452
GPT-3.5	gpt	10	Original + Instruction	HPO	16	276	220	0.057971014492753624	0.0727273
GPT-3.5	gpt	50	Original + Role + Instruction	Free-text	8	125	113	0.064	0.0707965
text-embedding-3-large-phenotypes	rag	10	Original + Role + Instruction	HPO	18	276	261	0.0652174	0.0689655
GPT-4	gpt	50	Original + Instruction	HPO	16	276	272	0.057971014492753624	0.058823529411764705
GPT-4	gpt	50	Original + Instruction	Free-text	6	125	123	0.048	0.0487805
GPT-3.5	gpt	10	Original + Instruction	Free-text	5	125	119	0.04	0.0420168
text-embedding-3-small-phenotypes	rag	10	Original + Role + Instruction	HPO	7	276	253	0.025362318840579712	0.027668
GPT-4	gpt	10	Original + Role	HPO	7	276	271	0.025362318840579712	0.025830258302583026
Llama2-13b-chat	llama2	10	Original + Role + Instruction	Free-text	3	125	122	0.024	0.0245902
GPT-4	gpt	10	Original	HPO	5	276	274	0.018115942028985508	0.0182482
text-embedding-3-small-genes	rag	10	Original + Role + Instruction	HPO	4	276	269	0.014492753623188406	0.0148699
GPT-4	newgpt	10	Original + Role + Instruction	Free-text	2	221	220	0.00904977	0.00909091
GPT-4	gpt	10	Original + Role	Free-text	1	125	123	0.008	0.00813008
GPT-4	gpt	10	Original + Role + Instruction	Free-text	1	125	124	0.008	0.00806452
GPT-3.5	gpt	10	Original + Role + Instruction	HPO	1	276	275	0.00362319	0.00363636

## Sheet: Table S11
Model	Experiment	Top	Prompts	Input type	col_count	sum_count	nonzero_count	difference_ratio	nonzero_difference_ratio
GPT-4	fewshot	10	Few-Shot Prompt	HPO	127	150	127	0.8466666666666667	1
Llama2-7b-chat	llama2	10	Original + Role + Instruction	HPO	1	276	1	0.00362319	1
Llama2-70b-chat	llama2	50	Original + Role + Instruction	HPO	2	276	2	0.00724638	1
Llama2-70b-chat	llama2	50	Original + Role + Instruction	Free-text	1	125	1	0.008	1
Llama2-70b-chat	llama2	10	Original + Role + Instruction	HPO	1	276	1	0.00362319	1
GPT-3.5	gpt	10	Original + Role + Instruction	HPO	1	276	1	0.00362319	1
Llama2-70b-chat	llama2	10	Original + Role + Instruction	Free-text	1	125	1	0.008	1
Llama2-13b-chat	llama2	50	Original + Role + Instruction	Free-text	5	125	5	0.04	1
GPT-3.5	gpt	50	Original + Role + Instruction	Free-text	1	125	1	0.008	1
GPT-3.5	fewshot	10	Few-Shot Prompt	HPO	130	153	133	0.8496732026143791	0.9774436090225563
Llama2-7b-chat	llama2	50	Original + Role + Instruction	HPO	4	276	5	0.014492753623188406	0.8
GPT-4	gpt	50	Original	Free-text	82	125	105	0.656	0.780952
GPT-4	gpt	50	Original + Role + Instruction	Free-text	80	125	109	0.64	0.7339449541284404
GPT-4	gpt	50	Original + Instruction	HPO	180	276	251	0.6521739130434783	0.7171314741035857
Llama2-13b-chat	llama2	50	Original + Role + Instruction	HPO	5	276	7	0.018115942028985508	0.7142857142857143
GPT-4	gpt	50	Original	HPO	162	276	234	0.5869565217391305	0.6923076923076923
GPT-4	gpt	50	Original + Role	Free-text	76	125	110	0.608	0.6909090909090909
GPT-4	gpt	50	Original + Role + Instruction	HPO	161	276	240	0.5833333333333334	0.6708333333333333
GPT-4	gpt	50	Original + Instruction	Free-text	68	125	104	0.544	0.6538461538461539
GPT-4	gpt	50	Original + Role	HPO	154	276	245	0.5579710144927537	0.6285714285714286
GPT-3.5	gpt	10	Original + Instruction	Free-text	5	125	11	0.04	0.45454545454545453
GPT-3.5	gpt	50	Original + Role	HPO	26	276	71	0.0942029	0.36619718309859156
GPT-3.5	gpt	50	Original + Instruction	Free-text	3	125	9	0.024	0.3333333333333333
GPT-3.5	gpt	10	Original + Instruction	HPO	14	276	69	0.050724637681159424	0.2028985507246377
GPT-3.5	gpt	50	Original + Instruction	HPO	10	276	51	0.036231884057971016	0.19607843137254902
GPT-3.5	gpt	10	Original + Role	Free-text	8	125	47	0.064	0.1702127659574468
GPT-3.5	gpt	10	Original + Role	HPO	19	276	117	0.0688406	0.1623931623931624
GPT-3.5	gpt	50	Original	Free-text	9	125	56	0.072	0.16071428571428573
GPT-3.5	gpt	50	Original	HPO	31	276	195	0.11231884057971014	0.15897435897435896
GPT-3.5	gpt	50	Original + Role	Free-text	6	125	40	0.048	0.15
GPT-3.5	gpt	10	Original	Free-text	7	125	64	0.056	0.109375
GPT-3.5	gpt	10	Original	HPO	16	276	224	0.057971014492753624	0.0714286
GPT-3.5	newgpt	10	Original + Role + Instruction	Free-text	8	221	221	0.0361991	0.0361991
text-embedding-3-small-phenotypes	rag	10	Original + Role + Instruction	HPO	7	276	267	0.025362318840579712	0.026217228464419477
text-embedding-3-large-phenotypes	rag	10	Original + Role + Instruction	HPO	7	276	274	0.025362318840579712	0.025547445255474453
text-embedding-3-small-genes	rag	10	Original + Role + Instruction	HPO	6	276	272	0.021739130434782608	0.022058823529411766
GPT-4	gpt	10	Original + Role + Instruction	Free-text	1	125	125	0.008	0.008
text-embedding-3-large-genes	rag	10	Original + Role + Instruction	HPO	1	276	274	0.00362319	0.00364964
